# Supplementary material for: Dual-Functional Polyurethane Sponge-Based Pressure Sensors Incorporating BZT/BTO, Polypyrrole, and Carbon Nanotubes with Energy Generation Capability
Source: Polymers (Basel). 2026 Jan 16;18(2):241. doi: 10.3390/polym18020241 (PMC12845847; doi:10.3390/polym18020241)
Supplement: Supplementary file 1 [file polymers-18-00241-s001.zip]

Archive with 1 entries (1 files):
- polymers-4066800-supplementary.pdf
